# Supplementary material for: Ontogeny, evolution and palaeogeographic distribution of the world’s largest ammonite Parapuzosia (P.) seppenradensis (Landois, 1895)
Source: PLoS One. 2021 Nov 10;16(11):e0258510. doi: 10.1371/journal.pone.0258510 (PMC8580234; doi:10.1371/journal.pone.0258510)
Supplement: S1 Table — (XLSX) [file pone.0258510.s007.xlsx]

## Sheet: for publication (2)
SpecimenNo	region	Locality	species	D	ontogenetic_stage_no	description in literature	Specimen/ID	Repository	heigth_TPY	age	preservation	Mm	DP	Dmax_calculated	WB	WB/D	WH	WH/D	WB/WH	U	U/D	ribs_per_whorl	ribs_per_half_whorl	degrees_bodychamber
1	Mexico	Jimenez_area	P._(P.)_seppenradensis		5		Ateneo_Grande	Ateneo, Saltillo, Coah., Mexico		unknown	internal mould	Macroconch			161		299		0.538462	275		16	8
1	Mexico	Jimenez_area	P._(P.)_seppenradensis	1016	4		Ateneo_Grande	Ateneo, Saltillo, Coah., Mexico		unknown	internal mould	Macroconch	1016	1371.6	205	0.201772	439	0.432087	0.46697	280	0.275591	17	8.5
1	Mexico	Jimenez_area	P._(P.)_seppenradensis	1353	4		Ateneo_Grande	Ateneo, Saltillo, Coah., Mexico		unknown	internal mould	Macroconch			343	0.253511	537	0.396896	0.638734	402	0.297118	16	8
2	Mexico	Jimenez_area	P._(P.)_seppenradensis		4		Ateneo_Pedazo	Ateneo, Saltillo, Coah., Mexico		unknown	internal mould	unknown			222		313		0.709265
3	Mexico	Jimenez_area	P._(P.)_seppenradensis		4		CPC-1000	Museo del Desierto, Saltillo, Coah., Mexico		unknown	internal mould	Macroconch			133		289		0.460208	143		18	9
3	Mexico	Jimenez_area	P._(P.)_seppenradensis	953	4		CPC-1000	Museo del Desierto, Saltillo, Coah., Mexico		unknown	internal mould	Macroconch	953	1286.55	195	0.204617	430	0.451207	0.453488	213	0.223505	14	7
3	Mexico	Jimenez_area	P._(P.)_seppenradensis	1287	5		CPC-1000	Museo del Desierto, Saltillo, Coah., Mexico		unknown	internal mould	Macroconch			210	0.16317	483	0.375291	0.434783	450	0.34965	16	8
4	Mexico	Jimenez_area	P._(P.)_seppenradensis	1224	5		INAH2544MZ18	Museo del Desierto, Saltillo, Coah., Mexico, later Museo de la Milarca, Monterrey		unknown	internal mould	Macroconch	1224	1652.4	326	0.26634	468	0.382353	0.696581	344	0.281046	19	9.5
4	Mexico	Jimenez_area	P._(P.)_seppenradensis	1365	5		INAH2544MZ18	Museo del Desierto, Saltillo, Coah., Mexico, later Museo de la Milarca, Monterrey		unknown	internal mould	Macroconch			469	0.34359	526	0.385348	0.891635	414	0.303297	14	7
5	Mexico	Jimenez_area	P._(P.)_seppenradensis	361.344	3		CPC-1001	Museo del Desierto, Saltillo, Coah., Mexico		unknown	internal mould	Macroconch			107		192		0.557292	117		18	9
5	Mexico	Jimenez_area	P._(P.)_seppenradensis	618	4		CPC-1001	Museo del Desierto, Saltillo, Coah., Mexico		unknown	internal mould	Macroconch			183	0.296117	272	0.440129	0.672794	150	0.242718	18	9
5	Mexico	Jimenez_area	P._(P.)_seppenradensis	844	4		CPC-1001	Museo del Desierto, Saltillo, Coah., Mexico		unknown	internal mould	Macroconch	844	1139.4	203	0.240521	402	0.476303	0.504975	201	0.238152	19	9.5
6	Mexico	Tepeyac	P._(P.)_seppenradensis	855	4		MuDeCH_collection	Museo del Desierto de Chihuahua, Delicias, Chihuahua		unknown	internal mould	Macroconch	855	1154.25	220	0.25731	423	0.494737	0.520095	245	0.28655
6	Mexico	Tepeyac	P._(P.)_seppenradensis	690	3		MuDeCH_collection	Museo del Desierto de Chihuahua, Delicias, Chihuahua		unknown	internal mould	Macroconch			124	0.17971	280	0.405797	0.442857	205	0.297101	12	6
7	Mexico	Tepeyac	P._(P.)_seppenradensis	1070	4		Museo del Mamut, big specimen	Museo del Mamut, Chihuahua, Chih., Mexico		unknown	internal mould	Macroconch	990	1336.5			330	0.308411		275	0.257009	18	9
7	Mexico	Tepeyac	P._(P.)_seppenradensis	790	4		Museo del Mamut, big specimen	Museo del Mamut, Chihuahua, Chih., Mexico		unknown	internal mould	Macroconch			140	0.177215	295	0.373418	0.474576	205	0.259494	17	8.5
8	Mexico	Tepeyac	P._(P.)_seppenradensis	885	5		Museo del Mamut, intermidiate specimen	Museo del Mamut, Chihuahua, Chih., Mexico		unknown	internal mould	microconch	885	1194.75	170	0.19209	390	0.440678	0.435897	195	0.220339	15	7.5
8	Mexico	Tepeyac	P._(P.)_seppenradensis	640	4		Museo del Mamut, intermidiate specimen	Museo del Mamut, Chihuahua, Chih., Mexico		unknown	internal mould	microconch			160	0.25	315	0.492188	0.507937	202	0.315625	18	9
9	Mexico	Tepeyac	P._(P.)_seppenradensis	820	5		Museo del Mamut, small specimen specimen	Museo del Mamut, Chihuahua, Chih., Mexico		unknown	internal mould	microconch	820	1107	140	0.170732	330	0.402439	0.424242	220	0.268293	12	6
9	Mexico	Tepeyac	P._(P.)_seppenradensis	700	4		Museo del Mamut, small specimen specimen	Museo del Mamut, Chihuahua, Chih., Mexico		unknown	internal mould	microconch			90	0.128571	295	0.421429	0.305085	180	0.257143
10	Mexico	Jimenez_area	P._(P.)_seppenradensis	1280	5		Comision_Federal_de_Electricidad,_PN, outside town	Officina Comision Federal de Electricidad, border of Piedras Negras		unknown	internal mould	Macroconch	853	1151.55	320	0.25	530	0.414062	0.603774	340	0.265625	20	10
10	Mexico	Jimenez_area	P._(P.)_seppenradensis	670	4		Comision_Federal_de_Electricidad,_PN, outside town	Officina Comision Federal de Electricidad, border of Piedras Negras		unknown	internal mould	Macroconch			160	0.238806	290	0.432836	0.551724	190	0.283582	17	8.5
10	Mexico	Jimenez_area	P._(P.)_seppenradensis	460	3		Comision_Federal_de_Electricidad,_PN, outside town	Officina Comision Federal de Electricidad, border of Piedras Negras		unknown	internal mould	Macroconch			110	0.23913	190	0.413043	0.578947
11	Mexico	Moral	P._(P.)_seppenradensis	1200	5		Comision_Federal_de_Electricidad,_PN,_town center	Officina Comision Federal de Electricidad, center of Piedras Negras		unknown	internal mould	Macroconch			380	0.316667	530	0.441667	0.716981	310	0.258333
11	Mexico	Moral	P._(P.)_seppenradensis	1380	5		Comision_Federal_de_Electricidad,_PN,_town center	Officina Comision Federal de Electricidad, center of Piedras Negras		unknown	internal mould	Macroconch	1070	1444.5			570	0.413043		365	0.264493			220
12	Mexico	TPY	P._(P.)_leptophylla	470	6		CPC-2555 (TPY6, P9, Lucrezia)	Museo del Desierto, Saltillo, Coah., Mexico	2.9	Santonian	internal mould +external mould	unknown	395	533.25			170	0.361702		140	0.297872
12	Mexico	TPY	P._(P.)_leptophylla	680	6		CPC-2555 (TPY6, P9, Lucrezia)	Museo del Desierto, Saltillo, Coah., Mexico	2.9	Santonian	internal mould +external mould	unknown	595	803.25	194	0.285294	245	0.360294	0.791837			24
12	Mexico	TPY	P._(P.)_leptophylla	595	6		CPC-2555 (TPY6, P9, Lucrezia)	Museo del Desierto, Saltillo, Coah., Mexico	2.9	Santonian	internal mould +external mould	unknown			190	0.319328	260	0.436975	0.730769	120	0.201681	22
12	Mexico	TPY	P._(P.)_leptophylla	535	6		CPC-2555 (TPY6, P9, Lucrezia)	Museo del Desierto, Saltillo, Coah., Mexico	2.9	Santonian	internal mould +external mould	unknown			170	0.317757	210	0.392523	0.809524	105	0.196262	22
13	Mexico	TPY	P._(P.)_leptophylla	600	6		TPY11-13_P2	not collected, still in the Tepeyac section	6.1	Santonian	internal mould	unknown	600	810	170	0.283333	310	0.516667
14	Mexico	TPY	P._(P.)_leptophylla	850	6		TPY13_P10	not collected, still in the Tepeyac section	6.7	Santonian	internal mould +external mould	unknown	850	1147.5			300	0.352941		250	0.294118	19	9.5
15	Mexico	TPY	P._(P.)_seppenradensis	790	4		TPY33_P8	not collected, still in the Tepeyac section	14.7	Santonian	external mould	Macroconch	590	796.5			300	0.379747		265	0.335443	17.55	9
15	Mexico	TPY	P._(P.)_seppenradensis	560	4		TPY33_P8	not collected, still in the Tepeyac section	14.7	Santonian	external mould	Macroconch					130	0.232143		185	0.330357	21.45	11
15	Mexico	TPY	P._(P.)_seppenradensis	590	4		TPY33_P8	not collected, still in the Tepeyac section	14.7	Santonian	external mould	Macroconch			120	0.20339	255	0.432203	0.470588	95	0.161017	19.5	10
15	Mexico	TPY	P._(P.)_seppenradensis	870	4		TPY33_P8	not collected, still in the Tepeyac section	14.7	Santonian	external mould	Macroconch			180	0.206897	340	0.390805	0.529412	130	0.149425	17	8.5
16	Mexico	TPY	P._(P.)_seppenradensis	830	8		TPY48/1_P3	not collected, still in the Tepeyac section	19.6	Campanian	external mould	Macroconch	830	1120.5			360	0.433735		180	0.216867
17	Mexico	TPY	P._(P.)_seppenradensis	250	8		TPY48/2_P5	not collected, still in the Tepeyac section	19.7	Campanian	external mould	unknown	250	337.5
18	Mexico	TPY	P._(P.)_seppenradensis	550	8		TPY48/3-P13	not collected, still in the Tepeyac section	19.6	Campanian	external mould	microconch	550	742.5			175	0.318182		195	0.354545	10	5
18	Mexico	TPY	P._(P.)_seppenradensis	440	8		TPY48/3-P13	not collected, still in the Tepeyac section	19.7	Campanian	external mould	microconch					190	0.431818		115	0.261364	11	5.5
19	Mexico	TPY	P._(P.)_seppenradensis	916.667	4		CPC2207 TPY50_P12	Museo del Desierto, Saltillo, Coah., Mexico	20.3	Campanian	internal mould	Macroconch	640	864	155		275		0.563636
20	Mexico	TPY	P._(P.)_seppenradensis	700	4		CPC2207 TPY50_P13	Museo del Desierto, Saltillo, Coah., Mexico	20.3	Campanian	internal mould	Macroconch			100		210		0.47619
21	Mexico	TPY	P._(P.)_seppenradensis	840	8		TPY48/4-P14	not collected, still in the Tepeyac section	19.6	Campanian	internal mould +external mould	microconch	550	742.5	140	0.166667	260	0.309524	0.538462	370	0.440476
21	Mexico	TPY	P._(P.)_seppenradensis	550	8		TPY48/4-P14	not collected, still in the Tepeyac section	19.6	Campanian	internal mould +external mould	microconch					160	0.290909		200	0.363636
21	Mexico	TPY	P._(P.)_seppenradensis	560	4		TPY48/4-P14	not collected, still in the Tepeyac section	19.5	Campanian	internal mould +external mould	microconch					180	0.321429		220	0.392857
21	Mexico	TPY	P._(P.)_seppenradensis	370	8		TPY48/4-P14	not collected, still in the Tepeyac section	19.5	Campanian	internal mould +external mould	microconch					125	0.337838		170	0.459459
22	Mexico	TPY	P._(P.)_seppenradensis	990	5		TPY48/5-P29	not collected, still in the Tepeyac section	19.7	Campanian	external mould	microconch	750	1012.5			330	0.333333		290	0.292929			180
22	Mexico	TPY	P._(P.)_seppenradensis	750	5		TPY48/5-P29	not collected, still in the Tepeyac section	19.7	Campanian	external mould	microconch			200	0.266667	250	0.333333	0.8
22	Mexico	TPY	P._(P.)_seppenradensis	560	4		TPY48/5-P29	not collected, still in the Tepeyac section	19.7	Campanian	external mould	microconch					155	0.276786
23	Mexico	TPY	P._(P.)_seppenradensis	700	5		TPY48/6-P30	not collected, still in the Tepeyac section	19.8	Campanian	external mould	microconch	700	945			290	0.414286		180	0.257143	25.35	13
23	Mexico	TPY	P._(P.)_seppenradensis	620	4		TPY48/6-P30	not collected, still in the Tepeyac section	19.8	Campanian	external mould	microconch					250	0.403226		150	0.241935	21.45	11
24	Mexico	TPY	P._(P.)_seppenradensis	600	8		TPY28_parking_area_P52	not collected, still in the Tepeyac section	12.2	Campanian	external mould	microconch					270	0.45		130	0.216667
25	Mexico	TPY	P._(P.)_seppenradensis	1390	8		TPY48/7-P31-Arturo	not collected, still in the Tepeyac section	19.8	Campanian	internal mould +external mould	Macroconch	920	1242			460	0.330935		580	0.417266			210
25	Mexico	TPY	P._(P.)_seppenradensis	920	4		TPY48/7-P31-Arturo	not collected, still in the Tepeyac section	19.8	Campanian	internal mould +external mould	Macroconch					295	0.320652		390	0.423913
25	Mexico	TPY	P._(P.)_seppenradensis	620	3		TPY48/7-P31-Arturo	not collected, still in the Tepeyac section	19.8	Campanian	internal mould +external mould	Macroconch					230	0.370968		185	0.298387	23.4	12
26	Mexico	TPY	P._(P.)_seppenradensis	1360	5		TPY62-P15	not collected, still in the Tepeyac section	22.35	Campanian	external mould	Macroconch	960	1296			560	0.411765		370	0.272059			220
26	Mexico	TPY	P._(P.)_seppenradensis	960	4		TPY62-P15	not collected, still in the Tepeyac section	22.35	Campanian	external mould	Macroconch					440	0.458333		240	0.25	20	10
27	Mexico	TPY	P._(P.)_seppenradensis	470	4		TPY48/8-P6	not collected, still in the Tepeyac section	19.6	Campanian	external mould	microconch	470	634.5
28	Mexico	TPY	P._(P.)_seppenradensis	1110	8		TPY68-P4	not collected, still in the Tepeyac section	23.3	Campanian	external mould	Macroconch	800	1080			440	0.396396		340	0.306306
28	Mexico	TPY	P._(P.)_seppenradensis	800	4		TPY68-P4	not collected, still in the Tepeyac section	23.3	Campanian	external mould	Macroconch			150	0.1875	210	0.2625	0.714286	210	0.2625
28	Mexico	TPY	P._(P.)_seppenradensis	560	3		TPY68-P4	not collected, still in the Tepeyac section	23.3	Campanian	external mould	Macroconch			130	0.232143	210	0.375	0.619048	210	0.375
28	Mexico	TPY	P._(P.)_seppenradensis	1130	8		TPY68-P4	not collected, still in the Tepeyac section	23.3	Campanian	external mould	Macroconch					340	0.300885		340	0.300885			200
29	Mexico	TPY	P._(P.)_seppenradensis	840	8		TPY66-P16	not collected, still in the Tepeyac section	23	Campanian	external mould	microconch	760	1026			320	0.380952		200	0.238095	15.6	8
29	Mexico	TPY	P._(P.)_seppenradensis	760	8		TPY66-P16	not collected, still in the Tepeyac section	23	Campanian	external mould	microconch					360	0.473684		190	0.25	15.6	8
29	Mexico	TPY	P._(P.)_seppenradensis	650	8		TPY66-P16	not collected, still in the Tepeyac section	23	Campanian	external mould	microconch					320	0.492308		160	0.246154	21.45	11
30	Mexico	TPY	P._(P.)_seppenradensis	1200	5		TPY64-P1x	not collected, still in the Tepeyac section	22.7	Campanian	external mould	Macroconch	1120	1512			450	0.375		330	0.275			30
30	Mexico	TPY	P._(P.)_seppenradensis	1120	5		TPY64-P1x	not collected, still in the Tepeyac section	22.7	Campanian	external mould	Macroconch					450	0.401786		320	0.285714	18	9
30	Mexico	TPY	P._(P.)_seppenradensis	880	4		TPY64-P1x	not collected, still in the Tepeyac section	22.7	Campanian	external mould	Macroconch			140	0.159091	400	0.454545	0.35	215	0.244318
31	Mexico	TPY	P._(P.)_seppenradensis	840	4		TPY62/2-P7	not collected, still in the Tepeyac section	22.4	Campanian	external mould	Macroconch					320	0.380952		210	0.25	22	11
31	Mexico	TPY	P._(P.)_seppenradensis	1150	4		TPY62/2-P7	not collected, still in the Tepeyac section	22.4	Campanian	external mould	Macroconch	840	1134			550	0.478261		320	0.278261
32	Mexico	TPY	P._(P.)_seppenradensis	1400	5		TPY69-P11	not collected, still in the Tepeyac section	23.7	Campanian	external mould	Macroconch	905	1221.75			600	0.428571		430	0.307143
32	Mexico	TPY	P._(P.)_seppenradensis	905	4		TPY69-P11	not collected, still in the Tepeyac section	23.7	Campanian	external mould	Macroconch					390	0.430939		240	0.265193	20	10
33	Mexico	TPY	P._(P.)_seppenradensis	1480	5		TPY69top-P17	not collected, still in the Tepeyac section	23.9	Campanian	external mould	Macroconch	1050	1417.5			570	0.385135		430	0.290541
33	Mexico	TPY	P._(P.)_seppenradensis	1050	4		TPY69top-P17	not collected, still in the Tepeyac section	23.9	Campanian	external mould	Macroconch					430	0.409524		390	0.371429
33	Mexico	TPY	P._(P.)_seppenradensis	1300	5		TPY69top-P17	not collected, still in the Tepeyac section	23.9	Campanian	external mould	Macroconch					500	0.384615		380	0.292308	17.55	9
34	Mexico	TPY	P._(P.)_seppenradensis	900	8		TPY69top2-P18	not collected, still in the Tepeyac section	23.9	Campanian	external mould	Macroconch	900	1215			390	0.433333		250	0.277778	17.55	9
34	Mexico	TPY	P._(P.)_seppenradensis	720	8		TPY69top2-P18	not collected, still in the Tepeyac section	23.9	Campanian	external mould	Macroconch					290	0.402778		180	0.25
35	Mexico	TPY	P._(P.)_seppenradensis	1400	5		TPY69top3-P19	not collected, still in the Tepeyac section	23.9	Campanian	external mould	Macroconch	1350	1822.5			460	0.328571		440	0.314286	13.65	7
35	Mexico	TPY	P._(P.)_seppenradensis	1350	5		TPY69top3-P19	not collected, still in the Tepeyac section	23.9	Campanian	external mould	Macroconch					490	0.362963		390	0.288889	15.6	8
36	Mexico	TPY	P._(P.)_seppenradensis	1260	5		TPY69top4-P20-Arturo2	not collected, still in the Tepeyac section	23.9	Campanian	internal mould +external mould	Macroconch	850	1147.5			440	0.349206		340	0.269841			210
36	Mexico	TPY	P._(P.)_seppenradensis	850	8		TPY69top4-P20-Arturo2	not collected, still in the Tepeyac section	23.9	Campanian	internal mould +external mould	Macroconch					250	0.294118		360	0.423529
36	Mexico	TPY	P._(P.)_seppenradensis	660	8		TPY69top4-P20-Arturo2	not collected, still in the Tepeyac section	23.9	Campanian	internal mould +external mould	Macroconch			150	0.227273	290	0.439394	0.517241	220	0.333333
36	Mexico	TPY	P._(P.)_seppenradensis	450	8		TPY69top4-P20-Arturo2	not collected, still in the Tepeyac section	23.9	Campanian	internal mould +external mould	Macroconch			100	0.222222	170	0.377778	0.588235	190	0.422222	11.7	6
36	Mexico	TPY	P._(P.)_seppenradensis	300	8		TPY69top4-P20-Arturo2	not collected, still in the Tepeyac section	23.9	Campanian	internal mould +external mould	Macroconch			80	0.266667	135	0.45	0.592593	100	0.333333
36	Mexico	TPY	P._(P.)_seppenradensis	210	8		TPY69top4-P20-Arturo2	not collected, still in the Tepeyac section	23.9	Campanian	internal mould +external mould	Macroconch			55	0.261905
37	Mexico	TPY	P._(P.)_seppenradensis	620	4		TPY69top5-P21	not collected, still in the Tepeyac section	23.9	Campanian	external mould	microconch	500	675			220	0.354839		200	0.322581	15	7.5	180
37	Mexico	TPY	P._(P.)_seppenradensis	500	4		TPY69top5-P21	not collected, still in the Tepeyac section	23.9	Campanian	external mould	microconch					160	0.32		160	0.32
38	Mexico	TPY	P._(P.)_seppenradensis	510	3		TPY69top6-P22	not collected, still in the Tepeyac section	23.9	Campanian	external mould	Macroconch	510	688.5			210	0.411765		130	0.254902	13.65	7
39	Mexico	TPY	P._(P.)_seppenradensis	790	5		TPY69top7-P23	not collected, still in the Tepeyac section	23.9	Campanian	external mould	microconch	790	1066.5			360	0.455696		190	0.240506	22	11
39	Mexico	TPY	P._(P.)_seppenradensis	680	4		TPY69top7-P23	not collected, still in the Tepeyac section	23.9	Campanian	external mould	microconch			150	0.220588	300	0.441176	0.5	160	0.235294	23	11.5
40	Mexico	TPY	P._(P.)_seppenradensis	1250	8		TPY69top8-P24	not collected, still in the Tepeyac section	23.9	Campanian	external mould	Macroconch	950	1282.5			430	0.344		290	0.232			160
40	Mexico	TPY	P._(P.)_seppenradensis	1150	8		TPY69top8-P24	not collected, still in the Tepeyac section	23.9	Campanian	external mould	Macroconch					470	0.408696		360	0.313043
40	Mexico	TPY	P._(P.)_seppenradensis	950	8		TPY69top8-P24	not collected, still in the Tepeyac section	23.9	Campanian	external mould	Macroconch					440	0.463158		240	0.252632
41	Mexico	TPY	P._(P.)_seppenradensis	1120	5		TPY69top9-P25	not collected, still in the Tepeyac section	23.9	Campanian	external mould	microconch	950	1282.5			380	0.339286		390	0.348214	17.55	9
42	Mexico	TPY	P._(P.)_seppenradensis	1050	5		TPY66/2-P26	not collected, still in the Tepeyac section	23	Campanian	external mould	microconch	960	1296			350	0.333333		340	0.32381		12
43	Mexico	TPY	P._(P.)_seppenradensis	860	8		TPY66/3-P27	not collected, still in the Tepeyac section	23	Campanian	external mould	unknown	860	1161
44	Mexico	TPY	P._(P.)_seppenradensis	340	8		TPY59-P28	not collected, still in the Tepeyac section	22	Campanian	external mould	unknown	340	459			125	0.367647		140	0.411765
45	Mexico	TPY	P._(P.)_seppenradensis	590	4		CPC-2205 TPY69top10-P32	Museo del Desierto, Saltillo, Coah., Mexico	23.9	Campanian	external mould	microconch	440	594			230	0.389831		150	0.254237			190
45	Mexico	TPY	P._(P.)_seppenradensis	440	4		CPC-2205 TPY69top10-P32	Museo del Desierto, Saltillo, Coah., Mexico	23.9	Campanian	external mould	microconch			120	0.272727
45	Mexico	TPY	P._(P.)_seppenradensis	450	4		CPC-2205 TPY69top10-P32	Museo del Desierto, Saltillo, Coah., Mexico	23.9	Campanian	external mould	microconch
45	Mexico	TPY	P._(P.)_seppenradensis		4		CPC-2205 TPY69top10-P32	Museo del Desierto, Saltillo, Coah., Mexico	23.9	Campanian	external mould	microconch			70		200		0.35	120
45	Mexico	TPY	P._(P.)_seppenradensis	345	4		CPC-2205 TPY69top10-P32	Museo del Desierto, Saltillo, Coah., Mexico	23.9	Campanian	external mould	microconch			67	0.194203	164	0.475362	0.408537
46	Mexico	TPY	P._(P.)_seppenradensis	1130	5		TPY2-53/1-P34	not collected, still in the Tepeyac section	21	Campanian	external mould	microconch	1000	1350			490	0.433628		300	0.265487
47	Mexico	TPY	P._(P.)_seppenradensis		8		TPY2-52/2-P35	not collected, still in the Tepeyac section	21	Campanian	external mould	Macroconch
48	Mexico	TPY	P._(P.)_seppenradensis		8		TPY2-53/3-P36	not collected, still in the Tepeyac section	21	Campanian	external mould	Macroconch
49	Mexico	TPY	P._(P.)_seppenradensis	650	4		TPY2/52-P37	not collected, still in the Tepeyac section	20.7	Campanian	external mould	microconch	400.154	540.208			325	0.5		196.923	0.302959	25.35	13	200
50	Mexico	TPY	P._(P.)_seppenradensis	1250	5		TPY2-54-P39	not collected, still in the Tepeyac section	21.3	Campanian	external mould	Macroconch					420	0.336		420	0.336	25.35	13
51	Mexico	TPY	P._(P.)_seppenradensis	760	8		TPY2-55-P40	not collected, still in the Tepeyac section	21.5	Campanian	external mould	Macroconch	760	1026			325	0.427632		250	0.328947			180
52	Mexico	TPY	P._(P.)_seppenradensis	1250	5		TPY2-53/4-P38	not collected, still in the Tepeyac section	21.2	Campanian	external mould	Macroconch	1250	1687.5			480	0.384		300	0.24	17.55	9
53	Mexico	TPY	P._(P.)_seppenradensis	1100	4		TPY60_P41	not collected, still in the Tepeyac section	22.15	Campanian	external mould	Macroconch					420	0.381818
54	Mexico	TPY	P._(P.)_seppenradensis	950	8		TPY69top11_P49	not collected, still in the Tepeyac section	23.9	Campanian	external mould	Macroconch					360	0.378947		280	0.294737
55	Mexico	TPY	P._(P.)_seppenradensis	1250	5		TPY69/2-P33	not collected, still in the Tepeyac section	23.9	Campanian	external mould	Macroconch					480	0.384		320	0.256
56	Mexico	TPY	P._(P.)_seppenradensis	500	3		CPC-2206 TPY62/2-P42_Nils	Museo del Desierto, Saltillo, Coah., Mexico	22.4	Campanian	external mould	Macroconch			105	0.21	215	0.43	0.488372			11.7	6
56	Mexico	TPY	P._(P.)_seppenradensis	503	3		CPC-2206 TPY62/2-P42_Nils	Museo del Desierto, Saltillo, Coah., Mexico	22.4	Campanian	external mould	Macroconch	503	679.05	115		225		0.511111
56	Mexico	TPY	P._(P.)_seppenradensis	330	3		CPC-2206 TPY62/2-P42_Nils	Museo del Desierto, Saltillo, Coah., Mexico	22.4	Campanian	external mould	Macroconch			70	0.212121	158	0.478788	0.443038	72	0.218182
57	Mexico	TPY	P._(P.)_seppenradensis	760	5		TPY57-P43	not collected, still in the Tepeyac section	21.8	Campanian	external mould	microconch	510	688.5			320	0.421053		215	0.282895	18	9	210
58	Mexico	TPY	P._(P.)_seppenradensis	900	8		TPY59/2-P44	not collected, still in the Tepeyac section	22	Campanian	external mould	unknown					330	0.366667		340	0.377778
59	Mexico	TPY	P._(P.)_seppenradensis	290	8		CPC-2202 TPY62/3-P45	not collected, still in the Tepeyac section	22.4	Campanian	external mould	Macroconch					125	0.431034		75	0.258621	23.4	12
59	Mexico	TPY	P._(P.)_seppenradensis	230	8		CPC-2202 TPY62/3-P45	not collected, still in the Tepeyac section	22.4	Campanian	external mould	Macroconch					97	0.421739		86	0.373913
59	Mexico	TPY	P._(P.)_seppenradensis	412	3		CPC-2202 TPY62/3-P45	not collected, still in the Tepeyac section	22.4	Campanian	external mould	Macroconch					200	0.485437		95	0.230583
59	Mexico	TPY	P._(P.)_seppenradensis		3		CPC-2202 TPY62/3-P45	not collected, still in the Tepeyac section	22.4	Campanian	external mould	Macroconch	288	388.8	55		116		0.474138
60	Mexico	TPY	P._(P.)_seppenradensis	800	4		TPY81-P46	not collected, still in the Tepeyac section	26.8	Campanian	internal mould +external mould	Macroconch	800	1080	180	0.225	300	0.375	0.6
61	Mexico	TPY	P._(P.)_seppenradensis	200	2		CPC-2203 TPY64/2-P47	Museo del Desierto, Saltillo, Coah., Mexico	22.7	Campanian	internal mould +external mould	Macroconch	200	270	40	0.2	89	0.445	0.449438	46	0.23	156	80
61	Mexico	TPY	P._(P.)_seppenradensis	146	1		CPC-2203 TPY64/2-P47	Museo del Desierto, Saltillo, Coah., Mexico	22.7	Campanian	internal mould +external mould	Macroconch			33	0.226027	71	0.486301	0.464789
62	Mexico	TPY	P._(P.)_seppenradensis	325	8		CPC-2200 TPY56_P50	Museo del Desierto, Saltillo, Coah., Mexico	21.6	Campanian	internal mould	microconch			65	0.2	145	0.446154	0.448276	80	0.246154	14	7
62	Mexico	TPY	P._(P.)_seppenradensis	300	3		CPC-2200 TPY56_P50	Museo del Desierto, Saltillo, Coah., Mexico	21.6	Campanian	internal mould	microconch	300	405	70	0.233333	128	0.426667	0.546875	72	0.24	12	6
62	Mexico	TPY	P._(P.)_seppenradensis	237	3		CPC-2200 TPY56_P50	Museo del Desierto, Saltillo, Coah., Mexico	21.6	Campanian	internal mould	microconch			58	0.244726	101	0.42616	0.574257	60	0.253165	13.65	7
63	Mexico	TPY	P._(P.)_seppenradensis		4		CPC-2201 TPY57/2_P51	Museo del Desierto, Saltillo, Coah., Mexico	21.8	Campanian	internal mould +external mould	unknown			60		106		0.566038			23.4	12
63	Mexico	TPY	P._(P.)_seppenradensis		4		CPC-2201 TPY57/2_P51	Museo del Desierto, Saltillo, Coah., Mexico	21.8	Campanian	internal mould +external mould	unknown			55		86		0.639535
64	Mexico	TPY	P._(P.)_seppenradensis	164	1		CPC-2204 TPY77_P48	Museo del Desierto, Saltillo, Coah., Mexico	25.6	Campanian	internal mould +external mould	Macroconch	164	221.4	40	0.243902	75	0.457317	0.533333	26	0.158537	150	75
64	Mexico	TPY	P._(P.)_seppenradensis	108	1		CPC-2204 TPY77_P48	Museo del Desierto, Saltillo, Coah., Mexico	25.6	Campanian	internal mould +external mould	Macroconch			25	0.231481	47	0.435185	0.531915	26	0.240741	146.25	75
65	Mexico	TPY	P._(P.)_seppenradensis	600	4		TPY28_parking_area_P52	not collected, still in the Tepeyac section	12.2	Campanian	external mould	microconch					270	0.45		130	0.216667
65	Mexico	TPY	P._(P.)_seppenradensis	700	5		TPY28_parking_area_P52	not collected, still in the Tepeyac section	12.2	Santonian	external mould	microconch					330	0.471429				17.55	9
66	Mexico	TPY	P._(P.)_seppenradensis		8		TPY25	not collected, still in the Tepeyac section	10.8	Santonian	external mould	Macroconch
67	Mexico	TPY	P._(P.)_seppenradensis	450	8		TPY30	not collected, still in the Tepeyac section	13.1	Santonian	external mould	Macroconch					200	0.444444		100	0.222222	31.2	16
68	Mexico	TPY	P._(P.)_seppenradensis		8		TPY33_P56	not collected, still in the Tepeyac section	14.7	Campanian	external mould	microconch
69	Mexico	TPY	P._(P.)_seppenradensis	900	8		TPY35_parking_area_P57	not collected, still in the Tepeyac section	15.7	Campanian	external mould	unknown
70	Mexico	TPY	P._(P.)_seppenradensis	485	8		TPY31_P58	not collected, still in the Tepeyac section	13.7	Santonian	external mould	microconch	485	654.75			165	0.340206		150	0.309278
71	Mexico	TPY	P._(P.)_seppenradensis	127	8		TPY62_P60	not collected, still in the Tepeyac section	22.2	Campanian	external mould	microconch	130	175.5			53	0.417323		31	0.244094	17.55	9
72	Mexico	TPY	P._(P.)_seppenradensis	260	2		TPY64_P61	not collected, still in the Tepeyac section	22.7	Campanian	external mould	Macroconch	260	351	25	0.0961538	110	0.423077	0.227273	77	0.296154	100
72	Mexico	TPY	P._(P.)_seppenradensis	190	2		TPY64_P61	not collected, still in the Tepeyac section	22.7	Campanian	external mould	Macroconch					82	0.431579		58	0.305263	120
73	Mexico	TPY	P._(P.)_seppenradensis	830	5		CPC-2556 TPY69_P62	Museo del Desierto, Saltillo, Coah., Mexico	23.7	Campanian	internal mould +external mould	microconch	830	1120.5	210	0.253012	375	0.451807	0.56	230	0.277108
73	Mexico	TPY	P._(P.)_seppenradensis	480	4		CPC-2556 TPY69_P62	Museo del Desierto, Saltillo, Coah., Mexico	23.7	Campanian	internal mould +external mould	microconch			95	0.197917	145	0.302083	0.655172	125	0.260417
73	Mexico	TPY	P._(P.)_seppenradensis	550.735	4		CPC-2556 TPY69_P62	Museo del Desierto, Saltillo, Coah., Mexico	23.7	Campanian	internal mould +external mould	microconch			175	0.317757	285	0.51749	0.614035
73	Mexico	TPY	P._(P.)_seppenradensis	579.721	4		CPC-2556 TPY69_P62	Museo del Desierto, Saltillo, Coah., Mexico	23.7	Campanian	internal mould +external mould	microconch			180	0.310494	300	0.51749	0.6	180	0.310494	18
73	Mexico	TPY	P._(P.)_seppenradensis	686.004	4		CPC-2556 TPY69_P62	Museo del Desierto, Saltillo, Coah., Mexico	23.7	Campanian	internal mould +external mould	microconch	580	783			355	0.51749
74	Mexico	TPY	P._(P.)_seppenradensis	200	1		CPC-2559 TPY69_P63	Museo del Desierto, Saltillo, Coah., Mexico	23.7	Campanian	internal mould +external mould	Macroconch			42	0.21	95	0.475	0.442105	49	0.245	47
75	Mexico	TPY	P._(P.)_seppenradensis	232	1		CPC-2557 TPY69top_P64	Museo del Desierto, Saltillo, Coah., Mexico	23.9	Campanian	internal mould +external mould	Macroconch	232	313.2	56	0.241379	97	0.418103	0.57732	64	0.275862	130
75	Mexico	TPY	P._(P.)_seppenradensis	178	1		CPC-2557 TPY69top_P64	Museo del Desierto, Saltillo, Coah., Mexico	23.9	Campanian	internal mould +external mould	Macroconch			50	0.280899	77	0.432584	0.649351	50	0.280899	140
76	Mexico	TPY	P._(P.)_seppenradensis	900	8		TPY53_P65	not collected, still in the Tepeyac section		Campanian	Peacehaven1*	unknown					285	0.316667
77	Mexico	TPY	P._(P.)_seppenradensis	98	1		CPC-2558 TPY77_P66	Museo del Desierto, Saltillo, Coah., Mexico		Campanian	internal mould +external mould	microconch	980	1323	26	0.265306	43	0.438776	0.604651	26	0.265306	110
77	Mexico	TPY	P._(P.)_seppenradensis	75	1		CPC-2558 TPY77_P66	Museo del Desierto, Saltillo, Coah., Mexico		Campanian	internal mould +external mould	microconch			25	0.333333	31	0.413333	0.806452	20	0.266667
77	Mexico	TPY	P._(P.)_seppenradensis	99	1		CPC-2558 TPY77_P66	Museo del Desierto, Saltillo, Coah., Mexico	25.6	Campanian	internal mould +external mould	microconch	99	133.65	26	0.262626	41	0.414141	0.634146	29	0.292929	140
77	Mexico	TPY	P._(P.)_seppenradensis	74	1		CPC-2558 TPY77_P66	Museo del Desierto, Saltillo, Coah., Mexico	25.6	Campanian	internal mould +external mould	microconch			20	0.27027	31	0.418919	0.645161	20	0.27027	145
78	Mexico	TPY	P._(P.)_seppenradensis	195	1		CPC-2559 TPY69_P63	Museo del Desierto, Saltillo, Coah., Mexico	23.7	Campanian	internal mould +external mould	Macroconch	195	263.25	42	0.215385	87	0.446154	0.482759	53	0.271795	130
78	Mexico	TPY	P._(P.)_seppenradensis	135	1		CPC-2559 TPY69_P63	Museo del Desierto, Saltillo, Coah., Mexico	23.7	Campanian	internal mould +external mould	Macroconch			34	0.251852	61	0.451852	0.557377	37	0.274074
78	Mexico	TPY	P._(P.)_seppenradensis	94	1		CPC-2559 TPY69_P63	Museo del Desierto, Saltillo, Coah., Mexico	23.7	Campanian	internal mould +external mould	Macroconch			24	0.255319	42	0.446809	0.571429	25	0.265957
78	Mexico	TPY	P._(P.)_seppenradensis	63	1		CPC-2559 TPY69_P63	Museo del Desierto, Saltillo, Coah., Mexico	23.7	Campanian	internal mould +external mould	Macroconch			15	0.238095	27.5	0.436508	0.545455	23	0.365079
79	Germany	Seppenrade_quarry	P._(P.)_seppenradensis	1742	5	P._seppenradensis	Lectotype	LWL Naturkundemuseum Münster, Germany		Campanian	internal mould	Macroconch	1300	2010			610	0.350172		593	0.34	17		190
79	Germany	Seppenrade_quarry	P._(P.)_seppenradensis	279		P._seppenradensis	Lectotype	LWL Naturkundemuseum Münster, Germany		Campanian	internal mould	Macroconch								95	0.34
79	Germany	Seppenrade_quarry	P._(P.)_seppenradensis	414		P._seppenradensis	Lectotype	LWL Naturkundemuseum Münster, Germany		Campanian	internal mould	Macroconch								145	0.35	19	10
79	Germany	Seppenrade_quarry	P._(P.)_seppenradensis	750	4	P._seppenradensis	Lectotype	LWL Naturkundemuseum Münster, Germany		Campanian	internal mould	Macroconch								255	0.34	20
79	Germany	Seppenrade_quarry	P._(P.)_seppenradensis	1686	5	P._seppenradensis	Lectotype	LWL Naturkundemuseum Münster, Germany		Campanian	internal mould	Macroconch	1124	1686								18.5
80	Germany	Seppenrade_quarry	P._(P.)_seppenradensis	1362	5	P._seppenradensis	Paralectotype	LWL Naturkundemuseum Münster, Germany		Campanian	internal mould	Macroconch			416	0.305433	593	0.435389	0.7	385	0.28	19
80	Germany	Seppenrade_quarry	P._(P.)_seppenradensis	142		P._seppenradensis	Paralectotype	LWL Naturkundemuseum Münster, Germany		Campanian	internal mould	Macroconch								40	0.28	19	10
81	Germany	Dülmen	P._(P.)_seppenradensis	1414	5	P._seppenradensis	Duelmen_specimen_WMN_5159	LWL Naturkundemuseum Münster, Germany		Campanian	internal mould	Macroconch	1340	1545	420	0.29703	545	0.385431	0.77	434	0.31	18
81	Germany	Dülmen	P._(P.)_seppenradensis	435		P._seppenradensis	Duelmen_specimen_WMN_5159	LWL Naturkundemuseum Münster, Germany		Campanian	internal mould	Macroconch								135	0.31	17.1	9
81	Germany	Dülmen	P._(P.)_seppenradensis	935	4	P._seppenradensis	Duelmen_specimen_WMN_5159	LWL Naturkundemuseum Münster, Germany		Campanian	internal mould	Macroconch								290	0.31	18
82	Montana	Montana	P._(P.)_seppenradensis	1125	5	P._bradyi	Miller_and_Yongquist_1946_Montana	collection of the State University of Iowa, USA		unknown	internal mould	microconch			335	0.297778	430	0.382222	0.78	325	0.29
82	Montana	Montana	P._(P.)_seppenradensis	385	3	P._bradyi	Miller_and_Yongquist_1946_Montana	collection of the State University of Iowa, USA		unknown	internal mould	microconch			115	0.298701	265	0.688312	0.43
83	Texas	Texan-Mexican_border	P._(P.)_seppenradensis	950	5	P._bosei	Pbosei_Scott_and_Moore_1928	Texas Christian University, Fort Worth, Texas, USA		unknown	internal mould	microconch			210	0.221053	400	0.421053	0.53	245	0.26	12
84	Texas	Texan-Mexican_border	P._(P.)_seppenradensis	1030	4	P._americana	P.americana_Scott_and_Moore_1928	Texas Christian University, Fort Worth, Texas, USA		unknown	internal mould	Macroconch			220	0.213592	430	0.417476	0.51	270	0.26
85	Mexico	Mexico	P._(P.)_seppenradensis	195	8	P._bosei	Young_1963_1_Renz4.2	Naturhistorisches Museum Bern, Switzerland		unknown	internal mould	microconch			56	0.287179	81	0.415385	0.69	57	0.29	14
85	Mexico	Mexico	P._(P.)_seppenradensis	150	8	P._bosei	Young_1963_1_Renz4.2	Naturhistorisches Museum Bern, Switzerland		unknown	internal mould	microconch					64	0.426667		44	0.29
85	Mexico	Mexico	P._(P.)_seppenradensis	100	8	P._bosei	Young_1963_1_Renz4.2	Naturhistorisches Museum Bern, Switzerland		unknown	internal mould	microconch			29	0.29	43	0.43	0.67	29	0.29
86	Mexico	Mexico	P._(P.)_seppenradensis	180	8	P._bosei	Young_1963_2_Renz4.1	Naturhistorisches Museum Bern, Switzerland		unknown	internal mould	Macroconch			54	0.3	77	0.427778	0.7	48	0.27	14
86	Mexico	Mexico	P._(P.)_seppenradensis	150	8	P._bosei	Young_1963_2_Renz4.1	Naturhistorisches Museum Bern, Switzerland		unknown	internal mould	Macroconch					66	0.44		39	0.26
86	Mexico	Mexico	P._(P.)_seppenradensis	100	8	P._bosei	Young_1963_2_Renz4.1	Naturhistorisches Museum Bern, Switzerland		unknown	internal mould	Macroconch					45	0.45		29	0.29
86	Mexico	Mexico	P._(P.)_seppenradensis	75	8	P._bosei	Young_1963_2_Renz4.1	Naturhistorisches Museum Bern, Switzerland		unknown	internal mould	Macroconch			26	0.346667	37	0.493333	0.69	21	0.29
87	Texas	Texan-Mexican_border	P._(P.)_seppenradensis	220	2	P._bosei	Young_1963_UT1952	University of Texas, Austin, Texas, USA		unknown	internal mould	Macroconch			57	0.259091	92	0.418182	0.62	62	0.28
87	Texas	Texan-Mexican_border	P._(P.)_seppenradensis	156	2	P._bosei	Young_1963_UT1952	University of Texas, Austin, Texas, USA		unknown	internal mould	Macroconch			43	0.275641	64	0.410256	0.67	42	0.27
87	Texas	Texan-Mexican_border	P._(P.)_seppenradensis	100	2	P._bosei	Young_1963_UT1952	University of Texas, Austin, Texas, USA		unknown	internal mould	Macroconch			30	0.3	45	0.45	0.67	25	0.25
87	Texas	Texan-Mexican_border	P._(P.)_seppenradensis	75	1	P._bosei	Young_1963_UT1952	University of Texas, Austin, Texas, USA		unknown	internal mould	Macroconch			21	0.28	34	0.453333	0.62
88	Texas	Texan-Mexican_border	P._(P.)_seppenradensis	150	8	P._bosei	Young_1963_WSA286	University of Texas, Austin, Texas, USA		unknown	internal mould	unknown					77	0.513333		37	0.25
88	Texas	Texan-Mexican_border	P._(P.)_seppenradensis	125	8	P._bosei	Young_1963_WSA286	University of Texas, Austin, Texas, USA		unknown	internal mould	unknown					63	0.504		28	0.23
88	Texas	Texan-Mexican_border	P._(P.)_seppenradensis	90	8	P._bosei	Young_1963_WSA286	University of Texas, Austin, Texas, USA		unknown	internal mould	unknown					35	0.388889		19	0.22
89	Texas	Texan-Mexican_border	P._(P.)_seppenradensis	106	2	P._bosei	Young_1963_BEG2307	University of Texas, Austin, Texas, USA		unknown	internal mould	microconch			31	0.292453	47	0.443396	0.66	31	0.3
89	Texas	Texan-Mexican_border	P._(P.)_seppenradensis	75	2	P._bosei	Young_1963_BEG2307	University of Texas, Austin, Texas, USA		unknown	internal mould	microconch			24	0.32	34	0.453333	0.71	24	0.32
89	Texas	Texan-Mexican_border	P._(P.)_seppenradensis	60	1	P._bosei	Young_1963_BEG2307	University of Texas, Austin, Texas, USA		unknown	internal mould	microconch			17	0.283333	24	0.4	0.69	17	0.29
90	Texas	Texas	P._(P.)_seppenradensis	164	2	P._bosei	Young_1963_UT30546	University of Texas, Austin, Texas, USA		unknown	internal mould	Macroconch	164	246	49	0.29878	75	0.457317	0.69	43	0.29	114	60
91	Texas	Texan-Mexican_border	P._(P.)_seppenradensis	450	3	P._terryi	Young_1963_6_UT30475	University of Texas, Austin, Texas, USA		unknown	internal mould	Macroconch			140	0.311111	207	0.46	0.67	95	0.21
91	Texas	Texan-Mexican_border	P._(P.)_seppenradensis	350	3	P._terryi	Young_1963_6_UT30475	University of Texas, Austin, Texas, USA		unknown	internal mould	Macroconch					179	0.511429		49	0.14
92	England	Margate	P._(P.)_leptophylla	908	6		Minnes_Bay	not collected, still in the Chalk section	23	Santonian	internal mould	unknown	750	1125	170	0.187225
93	England	Margate	P._(P.)_leptophylla	500	6		Minnes_Bay_2	not collected, still in the Chalk section	23	Santonian	internal mould	unknown	500	750
94	England	Margate	P._(P.)_leptophylla	800	6		Kingsgate_Bay_Beauty	not collected, still in the Chalk section	18	Santonian	internal mould	unknown	800	1200	190	0.2375	350	0.4375
95	England	Margate	P._(P.)_leptophylla	1080	6		Palm_Bay	not collected, still in the Chalk section	30	Santonian	internal mould	unknown	1080	1620			330	0.305556		300	0.28
96	Germany	Seppenrade_quarry	P._(P.)_seppenradensis	800	4	P._seppenradensis	Seppenrade_specimen	Mutter Siebe (local pub), Seppenrade, Germany		Campanian	internal mould	Macroconch	660	990	271.8	0.33975				165
97	Texas	Waxahatchie	P._(P.)_seppenradensis	180	2	P._americana	OUM KT 936 (Gale et al., 2008, Waxahatchie)	Oxford University Museum, Oxford, UK		Santonian	internal mould	Macroconch	180	270			90	0.5		45	0.25	95	50
98	Texas	Texan-Mexican_border	P._(P.)_seppenradensis	165	2	P._americana	Young_1963_10_UT30573_P_aff_bradyi	University of Texas, Austin, Texas, USA		unknown	internal mould	microconch	165	247.5	52	0.315152
98	Texas	Texan-Mexican_border	P._(P.)_seppenradensis	375	4	P._americana	Young_1963_10_UT30573_P_aff_bradyi	University of Texas, Austin, Texas, USA		unknown	internal mould	microconch	375	562.5	100	0.266667	159	0.424	0.63	106.25	0.28	20.9	11
99	Texas	Texan-Mexican_border	P._(P.)_seppenradensis	500	4	P._americana	Young_1963_11_UT1521_P._aff_bradyi	University of Texas, Austin, Texas, USA		unknown	internal mould	microconch	500	750	96	0.192	220	0.44	0.44	140	0.28	20.9	11
100	Texas	Texan-Mexican_border	P._(P.)_seppenradensis		2	P._aff_bradyi	Young_1963_12	University of Texas, Austin, Texas, USA		unknown	internal mould	Macroconch
101	Texas	Texan-Mexican_border	P._(P.)_seppenradensis		8	P._aff_bradyi	Young_1963_13	University of Texas, Austin, Texas, USA		unknown	internal mould	unknown
102	Texas	Texan-Mexican_border	P._(P.)_seppenradensis		8	P._aff_bradyi	Young_1963_14	University of Texas, Austin, Texas, USA		unknown	internal mould	unknown
103	England	Kent	P._(P.)_leptophylla	305	6	P._(P.)_leptophylla	BMNHC18130 (holotype, Kennedy 2020 P. (P.) leptophylla)	British Museum of Natural History, London, UK		unknown	internal mould	unknown	305	457.5			137	0.44918				24
104	England	Sussex	P._(P.)_leptophylla	400	6	P._(P.)_leptophylla	OUMK4400 (Kennedy_2020_P._(P.)_leptophylla)	Oxford University Museum, Oxford, UK		unknown	internal mould	unknown	420	630						104	0.26	28.5	15
105	England	Yorkshire	P._(P.)_leptophylla	305	6	P._(P.)_leptophylla	OUMK4202 (Kennedy_in_press_P._(P.)_leptophylla)	Oxford University Museum, Oxford, UK		unknown	internal mould	unknown	305	457.5	55.2	0.180984	115	0.377049	0.48
106	Austria	Austria	P._(P.)_leptophylla	923	6	P._cf._seppenradensis	Summesberger_1979_NHMW1978/1963/2	Naturhistorisches Museum Wien, Austria		Santonian	internal mould	unknown	923	1384.5			422	0.457205		232	0.25
106	Austria	Austria	P._(P.)_leptophylla	603	6	P._cf._seppenradensis	Summesberger_1979_NHMW1978/1963/2	Naturhistorisches Museum Wien, Austria		Santonian	internal mould	unknown			156	0.258706	274.5	0.455224	0.57	172	0.29
106	Austria	Austria	P._(P.)_leptophylla		6	P._cf._seppenradensis	Summesberger_1979_NHMW1978/1963/2	Naturhistorisches Museum Wien, Austria		Santonian	internal mould	unknown			80		187		0.43	123
106	Austria	Austria	P._(P.)_leptophylla		6	P._cf._seppenradensis	Summesberger_1979_NHMW1978/1963/2	Naturhistorisches Museum Wien, Austria		Santonian	internal mould	unknown								58
107	England	Sussex	P._(P.)_seppenradensis	530	3	P._(P.)_leptophylla	Peacehaven1*	Littlehampton Museum, Littlehampton, West Sussex, UK		Campanian	internal mould	M/M	530	795	130	0.245283	255	0.481132	0.51	116	0.22	21
107	England	Sussex	P._(P.)_seppenradensis	391	3	P._(P.)_leptophylla	Peacehaven1*	Littlehampton Museum, Littlehampton, West Sussex, UK		Campanian	internal mould	M/M			90	0.230179	181	0.462916	0.5	95	0.24	23
107	England	Sussex	P._(P.)_seppenradensis	325.714	3	P._(P.)_leptophylla	Peacehaven1*	Littlehampton Museum, Littlehampton, West Sussex, UK		Campanian	internal mould	M/M			50	0.153509	114	0.35	0.44	62	0.23
108	England	Sussex	P._(P.)_seppenradensis	1310	5		Peacehaven2	not collected, still on the Peacehaven Beach	52.8	Campanian	external mould+partial_internal mould	Macroconch	970	1455						390	0.3
108	England	Sussex	P._(P.)_seppenradensis	970	5		Peacehaven2	not collected, still on the Peacehaven Beach	52.8	Campanian	external mould+partial_internal mould	Macroconch								330	0.34
109	England	Sussex	P._(P.)_seppenradensis	1150	4		Peacehaven3	not collected, still on the Peacehaven Beach	52.8	Campanian	internal mould	Macroconch	950	1425
109	England	Sussex	P._(P.)_seppenradensis	950	4		Peacehaven3	not collected, still on the Peacehaven Beach	52.8	Campanian	internal mould	Macroconch					380	0.4		300	0.32
110	England	Sussex	P._(P.)_seppenradensis	1000	5		Peacehaven4	not collected, still on the Peacehaven Beach	52.8	Campanian	external mould+partial_internal mould	microconch	740	1110
110	England	Sussex	P._(P.)_seppenradensis	740	4		Peacehaven4	not collected, still on the Peacehaven Beach	52.8	Campanian	external mould+partial_internal mould	microconch					310	0.418919		205	0.28
111	England	Sussex	P._(P.)_seppenradensis	1050	5		Peacehaven5	not collected, still on the Peacehaven Beach	52.8	Campanian	internal mould	microconch	930	1395			370	0.352381
111	England	Sussex	P._(P.)_seppenradensis	930	5		Peacehaven5	not collected, still on the Peacehaven Beach	52.8	Campanian	internal mould	microconch					350	0.376344		330	0.35
111	England	Sussex	P._(P.)_seppenradensis	670	4		Peacehaven5	not collected, still on the Peacehaven Beach	52.8	Campanian	internal mould	microconch					280	0.41791		180	0.27
112	England	Sussex	P._(P.)_seppenradensis	1250	5		Peacehaven6	not collected, still on the Peacehaven Beach	52.8	Campanian	internal mould +external mould	Macroconch	910	1365	400	0.32	370	0.296	NA	380	0.3
112	England	Sussex	P._(P.)_seppenradensis	910	4		Peacehaven6	not collected, still on the Peacehaven Beach	52.8	Campanian	internal mould +external mould	Macroconch			370	0.406593	260	0.285714	NA	220	0.24
113	England	Sussex	P._(P.)_seppenradensis	1200	4		Peacehaven7	not collected, still on the Peacehaven Beach	52.8	Campanian	external mould+partial_internal mould	Macroconch
114	England	Sussex	P._(P.)_seppenradensis	1330	8		Peacehaven8	not collected, still on the Peacehaven Beach	52.8	Campanian	external mould+partial_internal mould	Macroconch	1030	1545			500	0.37594		480	0.36
114	England	Sussex	P._(P.)_seppenradensis	1030	8		Peacehaven8	not collected, still on the Peacehaven Beach	52.8	Campanian	external mould+partial_internal mould	Macroconch			260	0.252427	380	0.368932	0.68	330	0.32
115	England	Sussex	P._(P.)_seppenradensis	930	8		Peacehaven9	not collected, still on the Peacehaven Beach	52.8	Campanian	external mould+partial_internal mould	M/M			230	0.247312	380	0.408602	0.61
116	England	Sussex	P._(P.)_seppenradensis	1280	8		Peacehaven10	not collected, still on the Peacehaven Beach	52.8	Campanian	external mould+partial_internal mould	Macroconch	960	1440	240	0.1875	450	0.351562	0.53	430	0.34
116	England	Sussex	P._(P.)_seppenradensis	960	4		Peacehaven10	not collected, still on the Peacehaven Beach	52.8	Campanian	external mould+partial_internal mould	Macroconch					360	0.375		290	0.3
117	England	Sussex	P._(P.)_seppenradensis	800	8		Peacehaven11	not collected, still on the Peacehaven Beach	52.8	Campanian	internal mould	M/M
118	England	Sussex	P._(P.)_seppenradensis	970	4		Peacehaven12	not collected, still on the Peacehaven Beach	52.8	Campanian	internal mould	Macroconch	970	1455			440	0.453608		210	0.22
119	England	Sussex	P._(P.)_seppenradensis	900	4		Peacehaven13*	not collected, still on the Peacehaven Beach	52.8	Campanian	internal mould	Macroconch					300	0.333333		270	0.3
120	England	Sussex	P._(P.)_seppenradensis	1550	8		Peacehaven14	not collected, still on the Peacehaven Beach	52.8	Campanian	internal mould	Macroconch
121	England	Sussex	P._(P.)_seppenradensis	830	4		Peacehaven15	not collected, still on the Peacehaven Beach	52.8	Campanian	external mould+partial_internal mould	Macroconch	830	1245	200	0.240964	320	0.385542	0.63	220	0.27
122	England	Sussex	P._(P.)_seppenradensis	960	5		Peacehaven16*	not collected, still on the Peacehaven Beach	53.3	Campanian	internal mould	microconch	960	1440	200	0.208333	340	0.354167	0.59	230	0.24
123	England	Sussex	P._(P.)_seppenradensis	1220	4		Peacehaven17	not collected, still on the Peacehaven Beach	52.8	Campanian	external mould+partial_internal mould	Macroconch			240	0.196721	400	0.327869	0.6	340	0.28
123	England	Sussex	P._(P.)_seppenradensis		8		Peacehaven17	not collected, still on the Peacehaven Beach	52.8	Campanian	external mould+partial_internal mould	Macroconch
124	England	Sussex	P._(P.)_seppenradensis	1440	5		Peacehaven18*	not collected, still on the Peacehaven Beach	52.8	Campanian	external mould	Macroconch					620	0.430556		380	0.26
125	England	Sussex	P._(P.)_seppenradensis	890	4		Peacehaven19*	not collected, still on the Peacehaven Beach	52.8	Campanian	external mould+partial_internal mould	Macroconch			190	0.213483	420	0.47191	0.45	200	0.22
125	England	Sussex	P._(P.)_seppenradensis	620	3		Peacehaven19*	not collected, still on the Peacehaven Beach	52.8	Campanian	external mould+partial_internal mould	Macroconch			155	0.25	300	0.483871	0.52	160	0.26
126	England	Sussex	P._(P.)_seppenradensis		8		Peacehaven20_whorl_fragment	not collected, still on the Peacehaven Beach	52.8	Campanian	internal mould	unknown			250		410		0.61
127	England	Sussex	P._(P.)_seppenradensis	840	4		Peacehaven21	not collected, still on the Peacehaven Beach	52.8	Campanian	external mould+partial_internal mould	Macroconch					320	0.380952		210	0.25
128	England	Sussex	P._(P.)_seppenradensis	920	4		Peacehaven22	not collected, still on the Peacehaven Beach	52.8	Campanian	external mould+partial_internal mould	Macroconch			200	0.217391	420	0.456522	0.48	270	0.29
129	England	Sussex	P._(P.)_seppenradensis	900	5		Peacehaven23	not collected, still on the Peacehaven Beach	52.8	Campanian	internal mould	microconch					370	0.411111		260	0.29
130	England	Sussex	P._(P.)_seppenradensis	1040	5		Peacehaven24	not collected, still on the Peacehaven Beach	52.75	Campanian	internal mould	microconch	1020	1530	290	0.278846	400	0.384615	0.73	230	0.22
131	England	Sussex	P._(P.)_seppenradensis	1020	4		Peacehaven25	not collected, still on the Peacehaven Beach	52.45	Campanian	external mould+partial_internal mould	Macroconch			230	0.22549	290	0.284314	0.79	180	0.18
131	England	Sussex	P._(P.)_seppenradensis	700	3		Peacehaven25	not collected, still on the Peacehaven Beach	52.45	Campanian	external mould+partial_internal mould	Macroconch
132	England	Sussex	P._(P.)_seppenradensis	1080	4		Peacehaven26	not collected, still on the Peacehaven Beach	52.8	Campanian	internal mould	Macroconch	930	1395	300	0.277778	450	0.416667	0.67	280	0.26
133	England	Sussex	P._(P.)_seppenradensis	930	4		Peacehaven27	not collected, still on the Peacehaven Beach	52.8	Campanian	internal mould	Macroconch			180	0.193548	420	0.451613	0.43	180	0.19
134	England	Sussex	P._(P.)_seppenradensis	1490	8		Peacehaven28	not collected, still on the Peacehaven Beach	52.8	Campanian	internal mould	Macroconch	1020	1530
134	England	Sussex	P._(P.)_seppenradensis	1020	8		Peacehaven28	not collected, still on the Peacehaven Beach	52.8	Campanian	internal mould	Macroconch			200	0.196078	690	0.676471	0.29	260	0.25
135	England	Sussex	P._(P.)_seppenradensis	840	4		Peacehaven29	not collected, still on the Peacehaven Beach	52.8	Campanian	internal mould	Macroconch			170	0.202381	420	0.5	0.4	190	0.23
136	England	Sussex	P._(P.)_seppenradensis	1320	5		Peacehaven30*	not collected, still on the Peacehaven Beach	52.8	Campanian	internal mould	Macroconch	910	1365
136	England	Sussex	P._(P.)_seppenradensis	910	4		Peacehaven30*	not collected, still on the Peacehaven Beach	52.8	Campanian	internal mould	Macroconch			220	0.241758	340	0.373626	0.65	280	0.31
137	England	Sussex	P._(P.)_seppenradensis	1200	5		Peacehaven31	not collected, still on the Peacehaven Beach	51.6	Campanian	internal mould	Macroconch												180
138	England	Sussex	P._(P.)_seppenradensis	830	5		Peacehaven32	not collected, still on the Peacehaven Beach	51.6	Campanian	internal mould	microconch	580	870	200	0.240964
138	England	Sussex	P._(P.)_seppenradensis	580	4		Peacehaven32	not collected, still on the Peacehaven Beach	51.6	Campanian	internal mould	microconch			140	0.241379	190	0.327586	0.74	150	0.26
138	England	Sussex	P._(P.)_seppenradensis	220	3		Peacehaven32	not collected, still on the Peacehaven Beach	51.6	Campanian	internal mould	microconch			70	0.318182
138	England	Sussex	P._(P.)_seppenradensis	400	4		Peacehaven32	not collected, still on the Peacehaven Beach	51.6	Campanian	internal mould	microconch			120	0.3	210	0.525	0.57	155	0.39
139	England	Sussex	P._(P.)_seppenradensis	840	4		Peacehaven33	not collected, still on the Peacehaven Beach	51.7	Campanian	internal mould	Macroconch	840	1260	220	0.261905	360	0.428571	0.61	270	0.32
139	England	Sussex	P._(P.)_seppenradensis	630	4		Peacehaven33	not collected, still on the Peacehaven Beach	51.7	Campanian	internal mould	Macroconch					230	0.365079		210	0.33
139	England	Sussex	P._(P.)_seppenradensis	410	3		Peacehaven33	not collected, still on the Peacehaven Beach	51.7	Campanian	internal mould	Macroconch			120	0.292683	170	0.414634	0.71
140	England	Sussex	P._(P.)_seppenradensis	840	4		Peacehaven34	not collected, still on the Peacehaven Beach	51.5	Campanian	internal mould	Macroconch	840	1260	170	0.202381	390	0.464286	0.44
141	England	Sussex	P._(P.)_seppenradensis	850	8		Peacehaven35	not collected, still on the Peacehaven Beach	52.8	Campanian	internal mould	microconch	850	1275
142	England	Sussex	P._(P.)_seppenradensis	970	5		Peacehaven36	not collected, still on the Peacehaven Beach	52.8	Campanian	internal mould	microconch	970	1455	250	0.257732	400	0.412371	0.63	370	0.38
143	England	Sussex	P._(P.)_seppenradensis	1000	8		Peacehaven37	not collected, still on the Peacehaven Beach	53.3	Campanian	internal mould	unknown	1000	1500
144	England	Sussex	P._(P.)_seppenradensis	1000	4		Peacehaven38	not collected, still on the Peacehaven Beach	52.8	Campanian	internal mould	Macroconch	1000	1500
145	England	Sussex	P._(P.)_seppenradensis	860	8		Peacehaven39	not collected, still on the Peacehaven Beach	52.8	Campanian	internal mould	unknown	860	1290			350	0.406977		250	0.29
146	England	Sussex	P._(P.)_seppenradensis	900	8		Peacehaven40	not collected, still on the Peacehaven Beach	52.8	Campanian	internal mould	unknown	860	1290			340	0.377778
147	France	Cadière, Var, France	P._(P.)_leptophylla	1050	6	P._(P.)_leptophylla	unknoen	Musée de Paléontologie de Provence, marseille, France	France	Santonian	internal mould	unknown																						data from Camille and mueseum homepage, from clastic facies	8
148	France	Charentes, France	P._(P.)_leptophylla		6	P._(P.)_leptophylla	unknown	Musée de Paléontologie de Provence, marseille, France	France	Santonian	unknown	unknown
149	Germany	Bottrop	P._(P.)_seppenradensis	442	3	P._seppenradensis	MBOT.4/12.820	Museum für Ur- und Ortsgeschichte, Quadrat, Bottop, Germany		Santonian	internal mould	Macroconch	442	663	103	0.233032	175	0.395928	0.59	135.119	0.31	76	40
149	Germany	Bottrop	P._(P.)_seppenradensis	373.295	2	P._seppenradensis	MBOT.4/12.820	Museum für Ur- und Ortsgeschichte, Quadrat, Bottop, Germany		Santonian	internal mould	Macroconch					153.44	0.411043		105.347	0.28	129.2	68
150	Germany	Bottrop	P._(P.)_seppenradensis	679	3	P._seppenradensis	MBOT.4/12.821	Museum für Ur- und Ortsgeschichte, Quadrat, Bottop, Germany		Santonian	internal mould	Macroconch	452.667				250	0.368189		224.5	0.33
151	Germany	Bottrop	P._(P.)_seppenradensis		6	P._seppenradensis	MBOT.4/12.822	Museum für Ur- und Ortsgeschichte, Quadrat, Bottop, Germany		Santonian	internal mould	unknown					490			175
152	Germany	Dorsten	P._(P.)_seppenradensis	780	4	P._seppenradensis	REA3104	Ruhrlandmuseum, Essen, Germany		Santonian	internal mould	microconch	780	1170			350	0.448718
153	Germany	Legden	P._(P.)_seppenradensis	275	3	P._seppenradensis	REA4088	Ruhrlandmuseum, Essen, Germany		Santonian	internal mould	Macroconch	275	412.5						72.8		40
154	Germany	Dülmen	P._(P.)_seppenradensis	980	5	P._seppenradensis	"Ammonit_im_Hotel"_Schöllmann&Kaplan2019	LWL Naturkundemuseum Münster, Germany		Campanian	internal mould	microconch	700	1050						73.8		20	10	90
